# Supplementary material for: Real-World Data: Implementation and Outcomes of Next-Generation Sequencing in the MENA Region
Source: Diagnostics (Basel). 2025 May 8;15(10):1183. doi: 10.3390/diagnostics15101183 (PMC12110402; doi:10.3390/diagnostics15101183)
Supplement: Supplementary file 1 [file diagnostics-15-01183-s001.zip]

Archive with 1 entries (1 files):
- diagnostics-3433894-supplementary.pdf
